# Supplementary material for: A longitudinal multi-scanner multimodal human neuroimaging dataset
Source: Sci Data. 2022 Jun 14;9:332. doi: 10.1038/s41597-022-01386-3 (PMC9198098; doi:10.1038/s41597-022-01386-3)
Supplement: Supplementary file 1 — Supplementary Table 1 [file 41597_2022_1386_MOESM1_ESM.xlsx]

## Sheet: Scan labels and params
T1w: T1 weighted Anatomical MRI
Site	Plane	Imaging Mode	Phase Acquisition Order	Voxel Size (mm)	Matrix	Slice Thickness (mm)	Slice Gap (mm)	FOV Read (mm)	Pulse Sequence	# Slices		TR (ms)	TE (ms)	TI (ms)	Flip Angle (deg)	Head Coil (channel)	Acceleration
CMH	saggital	3D	interleaved	0.9 x 0.9 x 0.9	256 x 256	0.9	0	230	BRAVO	200		2300	3	650	8	8	--
MRC	saggital	3D	interleaved	0.9 x 0.9 x 0.9	256 x 256	0.9	0	230	MPRAGE	240		2300	2.85	900	9	12	--
ZHH	saggital	3D	interleaved	0.9 x 0.9 x 0.9	256 x 256	0.9	0	230	BRAVO	200		2300	2.78	650	8	8	--
CMP	saggital	3D	interleaved	0.9 x 0.9 x 0.9	256 x 256	0.9	0	230	MPRAGE	240		2300	2.87	900	9	64	--
MRP	saggital	3D	interleaved	0.9 x 0.9 x 0.9	256 x 256	0.9	0	230	MPRAGE	240		2300	2.87	900	9	64	--
ZHP	saggital	3D	interleaved	0.9 x 0.9 x 0.9	256 x 256	0.9	0	230	MPRAGE	240		2300	2.89	900	9	64	--
DWI: Diffusion Weighted
Site	Plane	Imaging Mode	Phase Acquisition Order	Voxel Size (mm)	Matrix	Slice Thickness (mm)	Slice Gap (mm)	FOV Read (mm)	Pulse Sequence	# Slices	Total Directions (inc B0s)	TR (ms)	TE (ms)	TI (ms)	Flip Angle (deg)	Head Coil (channel)	Acceleration	# of B0 images
CMH	axial	2D	interleaved	2.0 x 2.0 x 2.0	128 x 128	2	0	256	EPI	66	65	8800	85	--	90	8	Asset = 2	5
MRC	axial	2D	interleaved	2.0 x 2.0 x 2.0	128 x 128	2	0	256	EPI	66	65	8800	85	--	90	12	GRAPPA = 2	5
ZHH	axial	2D	interleaved	2.0 x 2.0 x 2.0	128 x 128	2	0	256	EPI	66	65	17000	85.4	--	90	8	Asset = 2	5
CMP	axial	2D	interleaved	2.0 x 2.0 x 2.0	128 x 128	2	0	256	EPI	66	66	8800	85	--	90	64	GRAPPA = 2	6
MRP	axial	2D	interleaved	2.0 x 2.0 x 2.0	128 x 128	2	0	256	EPI	66	66	8800	85	--	90	64	GRAPPA = 2	6
ZHP	axial	2D	interleaved	2.0 x 2.0 x 2.0	128 x 128	2	0	256	EPI	66	66	8800	85	--	90	64	GRAPPA = 2	6
Rest: Resting State fMRI
Site	Plane	Imaging Mode	Phase Acquisition Order	Voxel Size (mm)	Matrix	Slice Thickness (mm)	Slice Gap (mm)	FOV Read (mm)	Acquisition Type	# Slices	Numer of Frames/TRs	TR (ms)	TE (ms)	TI (ms)	Flip Angle (deg)	Head Coil (channel)	Acceleration
CMH	axial	2D	interleaved	3.1 x 3.1 x 4.0	64 x 64	4	0	200	EPI	40	212	2000	30	--	77	8	Asset = 2
MRC	axial	2D	interleaved	3.1 x 3.1 x 4.0	64 x 64	4	0	200	EPI	37	212	2000	30	--	77	12	GRAPPA = 2
ZHH	axial	2D	interleaved	3.1 x 3.1 x 4.0	64 x 64	4	0	200	EPI	40	212	2000	30	--	77	8	Asset = 2
CMP	axial	2D	interleaved	3.1 x 3.1 x 4.0	64 x 64	4	0	200	EPI	37	212	2000	30	--	77	64	GRAPPA = 2
MRP	axial	2D	interleaved	3.1 x 3.1 x 4.0	64 x 64	4	0	200	EPI	37	212	2000	30	--	77	64	GRAPPA = 2
ZHP	axial	2D	interleaved	3.1 x 3.1 x 4.0	64 x 64	4	0	200	EPI	37	212	2000	30	--	77	64	GRAPPA = 2
